# Supplementary material for: Whole-Body Cold Stimulation Improves Cardiac Autonomic Control Independently of the Employed Temperature
Source: J Clin Med. 2024 Dec 18;13(24):7728. doi: 10.3390/jcm13247728 (PMC11676992; doi:10.3390/jcm13247728)
Supplement: Supplementary file 1 [file jcm-13-07728-s001.zip]

Archive with 1 entries (1 files):
- jcm-3332371-supplementary.pdf
